# Supplementary material for: New Insight into Justicidin B Pathway and Production in Linum austriacum
Source: Int J Mol Sci. 2021 Mar 2;22(5):2507. doi: 10.3390/ijms22052507 (PMC7958862; doi:10.3390/ijms22052507)
Supplement: Supplementary file 1 [file ijms-22-02507-s001.zip]

Archive with 2 entries (2 files):
- Supplementary Data set.txt
- Supplementary Figures and Tables.pdf
